# Supplementary material for: Genome-Wide Identification and Expression Analysis of SlNRAMP Genes in Tomato under Nutrient Deficiency and Cadmium Stress during Arbuscular Mycorrhizal Symbiosis
Source: Int J Mol Sci. 2024 Jul 29;25(15):8269. doi: 10.3390/ijms25158269 (PMC11311520; doi:10.3390/ijms25158269)
Supplement: Supplementary file 1 [file ijms-25-08269-s001.zip]

Archive with 1 entries (1 files):
- ijms-3129480-supplementary.pdf
